# Supplementary material for: Multistable and dynamic CRISPRi-based synthetic circuits
Source: Nat Commun. 2020 Jun 2;11:2746. doi: 10.1038/s41467-020-16574-1 (PMC7265303; doi:10.1038/s41467-020-16574-1)
Supplement: Supplementary file 7 — Source Data [file 41467_2020_16574_MOESM7_ESM.zip]

Archive with 12 entries (10 files):
- Supplementary_File_code/
- Supplementary_File_code/code/
- Supplementary_File_code/code/case1.m
- Supplementary_File_code/code/case2.m
- Supplementary_File_code/code/case3.m
- Supplementary_File_code/code/case4.m
- Supplementary_File_code/code/case5.m
- Supplementary_File_code/code/case6.m
- Supplementary_File_code/code/README.txt
- Supplementary_File_code/code/run_case1_example.m
- Supplementary_File_code/LICENSE.txt
- 226854_2_data_set_4600377_q9ws3p.xlsx
