# Supplementary material for: Multistable and dynamic CRISPRi-based synthetic circuits
Source: Nat Commun. 2020 Jun 2;11:2746. doi: 10.1038/s41467-020-16574-1 (PMC7265303; doi:10.1038/s41467-020-16574-1)
Supplement: Supplementary file 7 — Source Data [file 41467_2020_16574_MOESM7_ESM.zip › Supplementary_File_code/code/run_case1_example.m]

% script to run with Bioswitch for the different cases
% case 1: simple case
% case 2: assuming specific binding to G1, G2, G3 and G4
% case 3: removing dCas formation, simple unspecific binding
% case 4: adding dCas formation, simple unspecific binding
% case 5: full model with unspecific binding (unspecific binding interferes
% with transcription)
% case 6: complete model (unspecific binding does not interfere with
% transcription)

% To test each model structure, replace with the corresponding case to be
% tested.

% Evaluate Network
BioSWITCH_Evaluate('case1')

% Generate files for limit point search (here system with mass conservation
% was used)
BioSWITCH_mkfiles_lpsearch_MassCon('case1');

% Search for limit point
BioSWITCH_Lpsearch('case1_input_lpsearch_MassCon_default');

% Create files for equlibrium continuation
% The vector must be changed depending on the conservation relations in each case
BioSWITCH_mkfiles_ncontin_MassCon('case1', [1,3]) 

% Perform continuation
BioSWITCH_Ncontin('case1_input_cont_MassCon_default');
