# Supplementary material for: Multistable and dynamic CRISPRi-based synthetic circuits
Source: Nat Commun. 2020 Jun 2;11:2746. doi: 10.1038/s41467-020-16574-1 (PMC7265303; doi:10.1038/s41467-020-16574-1)
Supplement: Supplementary file 7 — Source Data [file 41467_2020_16574_MOESM7_ESM.zip › 226854_2_data_set_4600377_q9ws3p.xlsx]

## Sheet: Fig. 1c
sgRNA	replicate	max fold repression		sgRNA	median
1	A	14.57		1	17.61
1	B	17.61		2	22.88
1	C	17.28		3	17.89
1	D	13.52		4	19.25
1	E	22.56		1t4	13.97
1	F	28.21		4t4	10.42
1	G	21.51
2	A	22.69
2	B	25.19
2	C	22.88
2	D	17.72
2	E	26.94
2	F	17.47
2	G	29.69
3	A	12.52
3	B	20.49
3	C	21.47
3	D	17.89
3	E	17.4
3	F	12.21
3	G	20.53
4	A	21.89
4	B	14.5
4	C	20.79
4	D	19.25
4	E	14.7
4	F	17.5
4	G	22.36
1t4	A	10.23
1t4	B	13.97
1t4	C	17.14
1t4	D	12.35
1t4	E	18.38
1t4	F	15.84
1t4	G	12.35
4t4	A	8.48
4t4	B	10.42
4t4	C	9.83
4t4	D	8.72
4t4	E	12.33
4t4	F	13.79
4t4	G	10.56

## Sheet: Fig. 1d
sgRNA	Ara (%)	Normalized sfGFP fluorescence (a.u.) - replicate A	Normalized sfGFP fluorescence (a.u.) - replicate B	Normalized sfGFP fluorescence (a.u.) - replicate C		sgRNA	Ara (%)	mean	sd
1	"C" control	489683	518021	392012		1	"C" control	466572	66106.9
1	0.2	40170	36546.5	28166.8		1	0.2	34961.1	6156.66
1	0.0002	69166.6	64179.5	54760		1	0.0002	62702.1	7316.06
1	0.0001	67133.2	65413.2	54557.4		1	0.0001	62367.9	6818.57
1	5e-05	75887.7	68620.7	56998.9		1	5e-05	67169.1	9527.72
1	2.5e-05	95835.1	94016.9	68117.5		1	2.5e-05	85989.8	15504.6
1	1.25e-05	130311	155105	90915.4		1	1.25e-05	125444	32370.2
1	6.25e-06	191659	247428	142366		1	6.25e-06	193818	52564.4
1	3.125e-06	293897	367917	204548		1	3.125e-06	288787	81804
1	0	364130	465867	257352		1	0	362450	104268
2	"C" control	411536	506257	346898		2	"C" control	421563	80151.2
2	0.2	22101.6	22205.5	18334.1		2	0.2	20880.4	2205.78
2	0.0002	39587.2	35939.2	27680.5		2	0.0002	34402.3	6100.3
2	0.0001	53311.4	46593.8	31600.7		2	0.0001	43835.3	11115.1
2	5e-05	86740.9	73041.4	48520		2	5e-05	69434.1	19364.1
2	2.5e-05	158960	126490	87433.3		2	2.5e-05	124295	35813.9
2	1.25e-05	276442	252661	179945		2	1.25e-05	236350	50273.6
2	6.25e-06	369631	406555	232941		2	6.25e-06	336376	91460.1
2	3.125e-06	399795	461006	245010		2	3.125e-06	368604	111325
2	0	421980	494863	257259		2	0	391367	121724
3	"C" control	418678	477046	299694		3	"C" control	398473	90385.9
3	0.2	52371.8	28244	18297.5		3	0.2	32971.1	17522.1
3	0.0002	71438	49427.5	29616.5		3	0.0002	50160.7	20920.4
3	0.0001	66586.8	49807.9	30930.4		3	0.0001	49108.4	17838.5
3	5e-05	71594.9	55929.4	38160.3		3	5e-05	55228.2	16728.3
3	2.5e-05	81955.9	86815	59222.3		3	2.5e-05	75997.7	14729.7
3	1.25e-05	100394	145234	101095		3	1.25e-05	115574	25688.6
3	6.25e-06	144087	230005	159255		3	6.25e-06	177782	45857.6
3	3.125e-06	206705	339582	206173		3	3.125e-06	250820	76870.7
3	0	294961	432550	243303		3	0	323605	97821.4
4	"C" control	403615	455890	263813		4	"C" control	374439	99306.3
4	0.2	21371.5	38787.2	15250.1		4	0.2	25136.3	12211.8
4	0.0002	45849.2	84097.7	31995		4	0.0002	53980.6	26986.4
4	0.0001	53184.6	93031.2	36796.8		4	0.0001	61004.2	28921.2
4	5e-05	65910.8	108727	49279.7		4	5e-05	74639.1	30669.6
4	2.5e-05	99926.6	123362	74037.9		4	2.5e-05	99108.7	24672.1
4	1.25e-05	150273	144580	119222		4	1.25e-05	138025	16530.8
4	6.25e-06	205562	185783	170469		4	6.25e-06	187271	17593.6
4	3.125e-06	247504	270751	210274		4	3.125e-06	242843	30506.7
4	0	285066	358917	240668		4	0	294883	59732.8
5	"C" control	342565	446998	281857		5	"C" control	357140	83530.1
5	0.2	18482.3	26173.7	20303		5	0.2	21653	4019.51
5	0.0002	42113.5	53228	39051.8		5	0.0002	44797.8	7459.57
5	0.0001	47782.3	63179.1	45054.8		5	0.0001	52005.4	9772.38
5	5e-05	60462.8	72311.7	50335.9		5	5e-05	61036.8	10999.1
5	2.5e-05	94197.6	103596	60063.8		5	2.5e-05	85952.4	22907.3
5	1.25e-05	144687	159683	72873.4		5	1.25e-05	125748	46400.2
5	6.25e-06	196535	221571	93383.7		5	6.25e-06	170497	67944.9
5	3.125e-06	240329	312682	136492		5	3.125e-06	229834	88562.4
5	0	305751	398738	183318		5	0	295936	108045
6	"C" control	384636	487846	286388		6	"C" control	386290	100739
6	0.2	35960.6	30514.2	25963.3		6	0.2	30812.7	5005.32
6	0.0002	76023.4	73245.4	53387.7		6	0.0002	67552.2	12345.2
6	0.0001	83905.5	86598.5	57340.3		6	0.0001	75948.1	16171
6	5e-05	98397.4	99708.4	68065.1		6	5e-05	88723.6	17902.9
6	2.5e-05	125795	138583	79417.9		6	2.5e-05	114599	31131.1
6	1.25e-05	157248	209447	90875.5		6	1.25e-05	152523	59426.6
6	6.25e-06	219975	310027	126629		6	6.25e-06	218877	91703.5
6	3.125e-06	293494	399519	176963		6	3.125e-06	289992	111319
6	0	341304	489928	219210		6	0	350147	135576
4t4	"C" control	401772	482990	261666		4t4	"C" control	382142	111960
4t4	0.2	53278.5	58162.1	29406.2		4t4	0.2	46948.9	15387.4
4t4	0.0002	77773.3	93567.1	53832.2		4t4	0.0002	75057.5	20006.2
4t4	0.0001	78374.7	98910.2	58383.7		4t4	0.0001	78556.2	20263.9
4t4	5e-05	83384.3	109649	68503.8		4t4	5e-05	87179.1	20833.5
4t4	2.5e-05	91627.6	121144	92623.1		4t4	2.5e-05	101798	16761.6
4t4	1.25e-05	106628	140510	150891		4t4	1.25e-05	132676	23148.1
4t4	6.25e-06	148659	193432	206534		4t4	6.25e-06	182875	30347.3
4t4	3.125e-06	195024	271763	235143		4t4	3.125e-06	233976	38383
4t4	0	254649	341134	261577		4t4	0	285787	48057
1t4	"C" control	455270	507427	369861		1t4	"C" control	444186	69449.6
1t4	0.2	48818.2	40228.4	23159.3		1t4	0.2	37402	13060.9
1t4	0.0002	81616.1	80913.8	41067.6		1t4	0.0002	67865.9	23210.6
1t4	0.0001	77607.6	83698.4	42788.5		1t4	0.0001	68031.5	22072.1
1t4	5e-05	83850.5	93590.5	49521.8		1t4	5e-05	75654.2	23149.5
1t4	2.5e-05	100219	140906	75509.1		1t4	2.5e-05	105545	33022.1
1t4	1.25e-05	136088	219492	120779		1t4	1.25e-05	158786	53127
1t4	6.25e-06	201617	326845	181460		1t4	6.25e-06	236640	78766.4
1t4	3.125e-06	285237	415582	227004		1t4	3.125e-06	309274	96559.8
1t4	0	340043	487409	259199		1t4	0	362217	115709

## Sheet: Fig. 2c
Left panel							Right panel
time (h)	10	22	32	44			time (h)	10	22	32	44
condition	Ara	nothing	AHL	nothing			condition	Ara	nothing	AHL	nothing
% of green cells - replicate A	2.27	1.32	92.2	91.4			% of green cells - replicate A	97.7	90.5	9.14	24.1
% of green cells - replicate B	3.26	3.74	93.9	93.1			% of green cells - replicate B	98.2	93.3	14.1	16.3
% of green cells - replicate C	6.67	7.71	94.5	93.2			% of green cells - replicate C	98.6	92.7	9.9	16.9
% of green cells - replicate D	2.53	4.51	95.4	93			% of green cells - replicate D	98.8	95.1	9.82	5.46
mean	3.6825	4.32	94	92.675			mean	98.325	92.9	10.74	15.69
sd	2.03528	2.63721	1.34907	0.853913			sd	0.485627	1.89737	2.2658	7.68586

## Sheet: Fig. 2d
Measured parameter: FITC-H fluorescence of individual events (cells)
time (h)	10	22	32	44
condition	Ara	nothing	AHL	nothing
FITC-H:	239	205	508	477
	172	149	607	470
	232	174	400	443
	188	161	557	616
	262	152	466	460
	194	193	414	644
	256	154	412	698
	240	266	437	523
	189	248	509	530
	209	148	491	417
	212	147	589	386
	263	166	448	482
	196	166	374	669
	270	166	575	441
	148	168	193	393
	227	211	530	348
	236	198	522	451
	195	173	527	535
	190	167	535	338
	229	168	583	656
	199	203	564	303
	179	152	519	474
	178	189	674	414
	333	195	502	654
	389	499	584	613
	240	192	172	576
	369	428	525	643
	162	186	564	607
	398	161	427	545
	241	182	513	590
	221	238	515	429
	278	253	477	587
	205	160	494	346
	219	181	562	346
	626	199	588	649
	281	162	637	515
	179	167	487	466
	236	178	593	501
	279	171	553	468
	172	196	491	639
	203	180	640	527
	179	156	542	442
	296	165	524	525
	238	168	642	365
	240	240	495	443
	175	170	467	467
	195	175	601	122
	300	146	596	509
	196	160	483	397
	203	149	514	341
	196	174	641	485
	259	148	606	521
	404	161	171	363
	251	229	458	509
	211	163	557	417
	211	189	520	641
	286	149	689	473
	329	179	560	383
	249	256	466	448
	221	398	595	641
	160	302	560	626
	168	185	454	436
	221	149	587	509
	284	176	586	496
	212	154	539	421
	232	218	488	447
	182	164	485	541
	238	196	595	425
	241	170	513	519
	167	212	465	512
	172	199	534	511
	266	168	495	472
	195	230	418	488
	265	481	441	356
	238	153	640	372
	298	353	439	595
	182	174	533	551
	417	354	485	455
	233	192	634	439
	215	210	322	322
	174	209	513	526
	251	178	551	593
	238	185	479	482
	238	251	496	612
	201	171	493	477
	263	174	386	466
	221	190	489	600
	261	148	509	517
	212	148	507	456
	224	259	562	509
	182	163	555	479
	229	301	461	472
	218	149	396	636
	224	182	504	595
	214	172	520	669
	827	145	479	660
	253	251	553	573
	326	208	556	597
	256	174	432	432
	266	179	473	461
	226	535	385	660
	175	215	528	800
	199	199	629	413
	199	181	544	644
	229	181	550	412
	178	178	527	475
	175	182	526	633
	215	164	517	541
	278	137	466	509
	188	153	518	520
	186	144	507	577
	348	291	490	558
	161	177	542	697
	256	184	565	761
	226	224	499	562
	193	152	392	806
	229	144	562	627
	353	185	525	469
	168	321	514	506
	175	182	501	512
	215	168	590	581
	207	172	470	473
	226	172	497	540
	183	359	474	513
	161	198	659	558
	196	195	474	364
	284	157	503	555
	259	149	516	597
	242	160	571	446
	324	186	416	396
	199	397	159	613
	196	157	472	489
	236	200	440	469
	261	261	543	624
	296	174	555	460
	284	188	518	490
	233	167	443	602
	378	188	492	634
	226	224	390	418
	324	167	477	403
	249	185	741	432
	224	189	585	486
	172	176	587	366
	175	172	564	723
	230	203	587	415
	199	182	603	560
	284	163	555	525
	195	149	585	554
	202	172	542	444
	689	163	618	396
	308	166	493	607
	184	172	519	448
	164	182	547	607
	174	315	438	453
	158	178	538	468
	233	168	586	385
	218	195	468	597
	175	221	504	452
	171	230	580	554
	315	171	595	737
	202	236	405	438
	257	156	574	626
	207	153	480	707
	262	156	445	614
	148	174	522	378
	168	168	502	569
	164	431	557	523
	353	162	474	189
	253	187	444	475
	290	381	449	454
	287	258	480	402
	230	179	546	608
	372	181	775	409
	198	296	557	496
	244	163	595	490
	211	167	408	542
	218	195	505	488
	266	303	596	610
	167	153	472	485
	205	171	589	473
	266	199	552	571
	248	168	507	493
	199	149	518	650
	211	218	554	652
	212	186	475	551
	208	417	526	459
	169	531	498	443
	206	199	503	496
	184	163	619	486
	199	151	441	566
	202	163	591	599
	212	176	616	471
	353	359	642	385
	242	193	531	594
	174	381	468	539
	261	360	520	355
	564	243	676	340
	232	248	542	655
	303	172	490	491
	188	209	444	446
	192	224	457	576
	168	168	565	508
	192	163	531	511
	253	172	555	160
	224	221	422	486
	290	164	493	404
	243	174	523	437
	194	218	424	601
	461	167	502	467
	204	195	468	598
	201	164	563	152
	188	164	490	372
	225	164	514	460
	471	148	672	577
	172	181	516	553
	221	156	631	515
	227	156	561	461
	185	163	662	524
	199	199	642	493
	181	160	478	675
	202	189	609	343
	208	156	541	477
	209	169	572	677
	288	161	586	480
	265	798	555	607
	227	238	517	681
	200	179	542	562
	199	163	555	545
	172	175	464	364
	246	246	505	464
	203	192	576	505
	298	274	527	392
	178	172	524	498
	355	171	520	408
	174	220	577	514
	181	189	536	677
	185	163	590	484
	201	174	560	599
	242	175	386	583
	228	192	511	491
	192	152	392	766
	218	164	534	651
	267	165	489	563
	272	162	457	653
	250	141	579	423
	175	171	395	144
	172	159	490	591
	336	414	423	617
	209	314	512	510
	201	588	516	438
	228	183	540	644
	162	148	582	464
	209	200	380	492
	172	167	548	517
	174	319	569	515
	208	164	506	635
	380	173	565	474
	310	177	492	803
	195	210	497	453
	192	175	535	591
	251	178	541	465
	258	149	521	531
	149	167	385	622
	192	226	502	508
	182	402	500	646
	212	171	587	553
	233	168	638	626
	229	174	401	483
	215	156	530	422
	181	346	550	466
	178	163	532	369
	203	181	473	526
	224	163	510	565
	182	199	507	564
	286	188	514	600
	256	525	462	465
	354	168	556	606
	202	179	447	616
	165	161	437	365
	197	189	477	474
	189	301	694	540
	194	189	541	493
	316	178	532	674
	251	174	564	593
	374	189	515	529
	203	188	580	617
	199	436	546	488
	208	133	546	560
	238	163	507	406
	185	148	459	539
	291	156	484	601
	195	153	552	553
	215	215	178	561
	165	181	653	384
	255	448	497	473
	299	178	429	419
	387	189	503	521
	423	495	488	514
	174	171	576	525
	178	218	692	474
	194	229	418	431
	248	183	524	490
	265	163	476	534
	211	182	508	614
	218	186	545	611
	223	363	502	457
	209	161	403	444
	301	149	461	452
	258	417	576	464
	244	179	521	677
	279	365	326	475
	254	170	490	671
	224	152	609	370
	185	170	588	540
	432	164	456	601
	256	181	506	427
	218	162	529	335
	251	186	497	572
	179	175	527	442
	172	189	529	566
	308	197	558	412
	221	194	470	461
	221	534	499	578
	254	184	503	473
	244	216	616	414
	196	171	512	469
	156	175	617	457
	181	192	538	569
	195	149	612	448
	298	152	578	542
	227	148	581	562
	484	164	531	588
	251	177	430	491
	233	153	487	542
	168	257	614	444
	195	188	459	444
	293	157	612	642
	259	168	528	442
	236	157	566	578
	188	148	631	550
	226	193	506	631
	182	170	593	442
	192	199	456	485
	207	175	172	586
	172	149	534	532
	194	156	500	580
	221	171	518	638
	181	203	564	554
	178	149	511	494
	152	215	461	594
	206	305	505	524
	254	195	607	639
	185	167	406	480
	183	167	492	587
	261	233	572	460
	466	157	561	510
	274	156	528	420
	218	225	390	662
	298	189	548	480
	208	447	642	718
	153	401	641	594
	170	164	554	571
	248	173	522	675
	199	164	462	523
	355	199	488	608
	184	182	616	495
	298	170	499	379
	234	148	470	478
	208	202	381	445
	227	211	536	489
	218	212	628	434
	188	296	569	612
	195	209	558	483
	149	319	463	537
	188	163	532	492
	353	208	448	568
	227	171	434	521
	218	198	469	447
	400	182	462	500
	210	500	476	620
	221	147	455	377
	224	306	486	570
	215	181	493	494
	207	323	574	515
	248	181	564	416
	154	143	473	466
	224	148	544	417
	417	147	456	539
	259	218	538	449
	326	196	559	521
	192	172	636	513
	244	186	401	468
	244	190	488	610
	153	199	607	545
	193	172	474	499
	258	205	591	587
	232	209	480	524
	185	224	559	500
	189	177	562	429
	251	167	430	491
	196	146	541	492
	221	202	552	610
	202	186	153	480
	221	195	611	369
	181	198	653	546
	298	178	465	520
	236	215	148	145
	253	178	577	614
	337	174	480	624
	211	520	535	175
	251	152	505	625
	168	346	594	666
	212	203	599	413
	211	208	528	515
	262	397	602	503
	188	227	529	539
	211	149	554	616
	277	175	548	362
	188	174	667	579
	228	175	529	463
	238	188	555	405
	432	171	489	443
	348	244	525	423
	224	182	523	480
	163	168	716	385
	265	199	588	546
	356	148	647	555
	167	159	513	461
	283	153	433	368
	230	255	563	519
	282	196	482	631
	236	164	508	370
	240	181	612	456
	238	163	553	587
	268	317	629	429
	267	172	505	431
	172	219	471	451
	203	189	597	727
	274	160	507	578
	226	238	554	609
	234	184	454	629
	266	148	474	500
	370	164	762	507
	152	171	463	459
	263	148	537	547
	251	146	477	641
	215	174	457	666
	292	227	572	500
	209	172	390	483
	310	182	596	451
	267	181	526	441
	256	178	544	472
	212	379	509	557
	202	147	500	491
	204	167	423	447
	195	160	462	482
	199	182	519	551
	211	235	430	610
	174	209	469	469
	285	188	410	156
	241	188	475	595
	181	161	413	490
	229	167	545	516
	218	196	491	583
	278	168	393	352
	221	174	461	625
	261	148	500	620
	196	188	554	705
	209	172	590	470
	249	233	522	512
	276	172	502	489
	229	329	491	507
	193	157	439	604
	188	244	545	478
	229	186	496	453
	305	161	521	666
	276	224	495	530
	167	183	537	691
	328	235	426	482
	259	153	486	545
	233	161	592	439
	266	185	521	539
	256	163	482	377
	332	196	541	336
	350	164	513	616
	247	181	590	544
	210	179	502	481
	224	158	561	475
	256	248	671	161
	272	308	597	397
	174	181	496	453
	334	189	507	425
	256	184	617	450
	245	195	418	451
	208	161	559	555
	265	227	453	487
	323	167	546	469
	245	218	468	601
	368	167	635	521
	182	181	417	610
	285	148	559	521
	224	157	487	490
	301	181	457	688
	294	172	418	508
	254	212	448	410
	198	175	437	473
	238	167	504	389
	402	171	459	475
	303	182	508	496
	287	199	486	454
	318	167	644	503
	229	246	569	468
	182	164	486	544
	801	157	514	423
	290	151	523	485
	265	288	594	558
	252	189	605	601
	279	236	466	156
	238	459	621	552
	329	168	480	486
	163	174	435	690
	228	177	772	532
	258	186	644	576
	310	189	457	589
	335	168	597	441
	296	174	517	662
	205	193	550	470
	322	146	486	491
	379	322	509	466
	238	218	640	410
	172	572	485	618
	261	172	544	520
	259	163	669	684
	345	173	526	507
	168	224	526	408
	208	168	581	627
	294	164	503	518
	288	167	522	477
	182	149	488	482
	202	158	371	675
	287	172	403	513
	152	271	489	496
	203	199	491	580
	256	196	717	555
	205	181	441	473
	185	251	615	687
	387	153	559	683
	231	161	428	428
	178	149	541	587
	212	156	590	537
	280	203	193	513
	215	199	580	470
	281	179	467	452
	294	152	472	482
	244	355	514	572
	227	164	510	415
	236	232	590	556
	224	227	680	449
	227	168	436	607
	198	193	499	365
	199	175	567	436
	268	148	630	566
	256	175	437	630
	199	218	462	424
	273	364	622	533
	221	195	547	566
	209	193	431	659
	238	152	413	417
	294	251	562	699
	430	161	188	556
	215	203	611	735
	174	227	503	438
	246	261	212	503
	226	175	149	588
	359	162	592	636
	215	193	530	476
	196	174	494	503
	256	198	486	606
	246	186	489	479
	261	169	530	425
	152	150	573	518
	211	149	509	710
	233	153	493	429
	281	155	498	572
	224	176	564	489
	265	196	690	653
	256	172	496	483
	206	181	676	469
	185	181	605	526
	253	228	538	479
	256	212	546	520
	202	177	514	787
	175	555	459	617
	232	185	466	175
	248	160	545	442
	218	367	571	637
	199	164	421	465
	251	195	429	457
	240	212	526	571
	186	161	506	607
	263	263	507	589
	193	169	464	473
	235	168	472	412
	263	185	464	596
	274	175	490	526
	194	221	531	491
	251	158	623	441
	226	146	505	606
	221	189	545	490
	246	164	543	425
	188	167	542	507
	224	160	411	529
	202	181	606	497
	215	212	591	495
	289	181	470	494
	171	153	468	428
	451	163	403	393
	211	202	503	781
	181	191	608	483
	186	202	476	477
	221	148	446	164
	355	211	599	610
	199	161	399	510
	163	161	591	563
	232	191	530	490
	172	313	425	567
	195	218	574	522
	153	167	491	442
	191	148	433	377
	224	313	679	460
	176	227	553	555
	178	175	559	556
	284	593	526	394
	208	319	525	622
	215	219	592	421
	218	185	589	535
	266	172	395	465
	176	361	526	601
	182	195	622	619
	209	248	548	520
	238	285	599	459
	175	188	343	536
	221	562	467	596
	319	164	480	498
	293	148	551	477
	240	181	481	472
	163	262	446	500
	230	276	550	582
	230	192	551	556
	319	153	558	515
	276	467	529	616
	164	144	616	723
	332	186	534	664
	282	167	568	644
	344	171	428	607
	316	172	516	528
	234	175	577	386
	208	190	446	528
	212	162	455	388
	721	172	574	431
	224	205	531	481
	181	171	590	451
	181	199	715	575
	337	438	452	515
	149	195	551	668
	208	175	533	474
	220	181	540	440
	205	422	534	722
	227	207	540	570
	261	189	503	469
	280	200	499	572
	273	337	527	463
	237	184	476	478
	224	245	507	477
	337	171	722	504
	149	181	481	702
	232	224	560	440
	232	145	489	478
	268	153	632	416
	182	165	495	539
	218	174	439	403
	229	202	529	474
	298	135	566	414
	206	161	579	501
	179	172	494	636
	224	144	457	484
	202	193	539	586
	281	174	495	394
	205	149	530	451
	316	298	509	438
	149	189	523	518
	186	182	543	682
	168	161	576	172
	268	161	539	338
	172	430	488	602
	284	199	495	566
	230	148	645	439
	212	221	547	441
	199	188	554	390
	272	174	525	535
	244	406	576	372
	196	196	278	509
	286	160	385	434
	161	186	536	639
	205	385	578	436
	387	180	639	492
	250	217	441	453
	174	188	441	464
	319	418	583	489
	249	160	540	382
	218	206	575	464
	218	185	625	303
	181	161	619	387
	214	152	538	583
	327	195	536	645
	220	444	616	480
	228	178	516	560
	224	161	421	460
	240	167	486	507
	182	747	646	518
	211	149	528	458
	181	221	499	467
	186	147	580	466
	203	208	555	682
	258	232	171	431
	221	163	506	453
	166	280	503	410
	263	209	541	493
	244	149	495	497
	282	174	369	410
	186	157	625	701
	259	195	646	543
	188	298	395	724
	222	211	570	528
	253	224	460	525
	167	178	516	432
	218	199	561	508
	265	305	556	380
	161	175	601	623
	179	168	525	530
	226	171	473	420
	225	199	657	668
	278	153	548	618
	177	205	417	516
	164	149	498	628
	186	153	469	502
	238	320	542	514
	189	162	592	537
	262	213	618	491
	156	193	502	396
	189	226	474	481
	163	172	407	494
	238	174	606	362
	316	186	541	521
	287	199	374	631
	329	165	518	565
	235	172	571	394
	209	785	489	472
	189	153	503	670
	195	163	540	432
	162	411	557	624
	164	212	528	544
	218	168	688	630
	199	188	575	556
	182	164	532	368
	172	164	451	506
	234	163	495	658
	174	185	620	465
	168	285	517	393
	256	265	576	469
	235	444	516	621
	181	163	504	557
	248	171	570	551
	224	175	593	384
	291	181	518	672
	215	197	547	416
	181	172	500	454
	196	203	538	502
	340	154	613	530
	253	164	440	438
	168	181	486	527
	175	193	566	498
	632	183	521	466
	172	193	781	501
	226	211	418	740
	218	165	420	515
	208	193	533	604
	206	172	480	635
	223	240	617	414
	238	172	599	444
	251	218	502	448
	248	272	157	464
	272	172	391	558
	198	501	626	529
	171	169	700	516
	218	179	370	552
	298	186	492	142
	172	171	477	160
	208	164	563	624
	334	149	485	500
	191	209	402	502
	161	164	508	545
	196	338	506	389
	246	190	454	522
	195	224	416	595
	166	148	471	481
	298	199	542	421
	205	156	601	545
	182	188	415	427
	197	166	460	515
	179	170	542	373
	184	424	148	525
	218	238	534	468
	261	163	467	629
	253	157	444	484
	193	148	487	163
	164	174	628	866
	161	195	560	603
	292	169	393	509
	410	147	196	495
	235	164	431	488
	333	161	427	463
	224	276	628	584
	293	171	487	386
	168	206	719	596
	231	172	544	682
	303	160	575	466
	253	163	513	507
	332	235	563	544
	202	148	557	536
	185	226	489	423
	167	188	541	483
	282	199	521	616
	188	153	543	444
	178	178	570	479
	203	153	482	574
	211	253	417	531
	221	212	476	429
	169	216	608	453
	253	156	427	432
	752	148	652	521
	254	181	543	408
	241	199	491	529
	236	164	185	480
	329	163	486	416
	304	205	469	507
	294	182	704	385
	185	179	634	574
	169	277	543	588
	211	163	167	461
	198	178	467	532
	218	188	457	587
	188	206	673	668
	401	178	549	540
	212	188	302	491
	231	167	551	649
	258	161	611	613
	294	226	376	534
	308	210	407	149
	253	182	478	431
	193	226	703	459
	174	160	428	389
	222	172	603	572
	182	179	546	397
	186	163	506	574
	325	212	542	492
	256	456	610	484
	238	185	555	459
	226	189	488	357
	275	174	553	479
	181	167	505	507
	186	173	536	511
	162	156	413	491
	200	172	553	673
	285	211	537	492
	298	166	591	464
	215	263	511	349
	325	203	593	368
	344	149	464	551
	187	160	568	626
	170	161	583	652
	360	178	625	407
	251	131	192	559
	303	153	493	404
	183	161	700	435
	332	178	589	404
	199	164	571	421
	192	284	495	531
	148	206	407	688
	318	149	568	432
	272	179	481	647
	211	181	391	418
	175	160	557	291
	178	167	482	379
	249	179	547	444
	359	175	451	409
	172	172	489	362
	202	206	476	544
	256	167	543	539
	185	215	466	382
	342	196	580	451
	173	163	406	384
	202	359	523	689
	171	153	573	541
	400	348	440	548
	236	148	235	505
	178	148	610	266
	153	171	461	420
	240	186	570	477
	205	189	595	138
	215	175	488	464
	181	337	453	548
	275	172	576	573
	174	160	532	647
	191	178	557	672
	425	168	467	682
	186	175	471	569
	185	185	475	549
	199	163	466	675
	240	178	506	545
	341	199	453	446
	192	255	656	573
	305	149	561	460
	218	526	448	439
	277	203	569	612
	211	168	633	565
	175	180	485	447
	301	172	442	522
	253	154	461	545
	322	224	399	600
	196	192	563	517
	221	291	434	459
	188	167	545	385
	175	249	609	506
	279	164	489	393
	178	167	502	466
	202	340	527	632
	259	168	483	657
	270	165	594	609
	253	163	593	381
	386	175	479	557
	257	229	603	562
	233	170	574	431
	218	174	579	594
	189	170	638	653
	261	203	482	536
	203	152	508	452
	208	171	527	465
	251	561	478	521
	232	167	620	530
	192	174	601	531
	246	176	363	423
	236	171	478	510
	308	149	546	551
	205	261	504	164
	292	196	509	270
	226	215	450	352
	277	224	502	479
	251	571	643	519
	274	171	386	649
	183	189	453	530
	266	209	617	600
	188	199	491	544
	244	243	721	365
	303	303	462	464
	169	155	639	565
	169	186	548	481
	179	163	500	440
	233	199	378	577
	276	167	506	417
	185	173	538	399
	240	162	189	612
	235	188	430	487
	235	167	595	454
	209	160	464	553
	340	230	610	442
	373	167	188	394
	236	184	333	494
	264	296	432	471
	240	172	561	455
	240	221	598	552
	292	218	433	438
	313	199	443	511
	175	188	594	481
	179	202	584	661
	218	174	542	471
	235	189	415	471
	281	382	432	360
	188	213	625	536
	259	280	506	447
	246	193	526	513
	224	202	549	524
	192	152	634	621
	204	485	596	552
	237	168	559	536
	198	170	584	529
	206	524	519	495
	270	167	602	659
	209	164	466	426
	215	531	405	520
	208	164	587	446
	186	198	639	431
	270	164	548	551
	202	154	486	500
	437	174	481	471
	174	468	617	149
	218	163	175	574
	291	140	438	435
	144	364	586	459
	179	174	535	584
	419	597	532	439
	182	585	581	629
	211	156	642	499
	238	164	400	510
	352	197	523	525
	263	157	597	386
	172	208	504	514
	226	386	466	513
	181	515	480	534
	170	202	501	588
	274	215	628	526
	229	164	571	491
	199	193	634	396
	219	168	528	544
	272	189	591	347
	199	201	558	481
	192	236	466	586
	350	146	515	581
	193	208	581	397
	172	177	547	621
	171	181	550	505
	235	175	434	551
	221	163	600	367
	419	199	471	409
	318	263	440	518
	214	166	514	582
	366	156	554	398
	196	175	514	377
	203	198	568	551
	244	174	483	717
	279	182	564	517
	287	216	559	521
	235	189	478	526
	226	196	604	419
	212	174	569	608
	262	154	511	416
	167	218	471	347
	217	151	546	601
	185	167	688	403
	256	195	667	431
	235	236	472	556
	311	206	501	438
	193	203	587	510
	261	188	497	583
	181	195	506	468
	171	144	434	585
	204	211	467	362
	277	224	538	573
	206	199	642	699
	201	473	449	535
	281	174	513	553
	221	190	493	539
	193	174	503	402
	192	403	466	762
	168	156	354	356
	163	202	483	541
	261	189	658	513
	208	134	539	520
	263	185	639	606
	224	156	407	422
	202	428	584	566
	266	158	530	535
	167	185	502	533
	238	164	175	417
	324	385	499	409
	195	193	637	457
	175	223	482	518
	287	169	524	238
	258	196	505	466
	172	145	543	564
	194	163	581	525
	224	174	346	513
	161	401	579	558
	243	164	474	574
	298	156	553	504
	343	169	555	443
	295	178	447	532
	327	199	485	400
	254	153	458	387
	168	133	543	424
	181	178	548	620
	294	185	497	537
	261	168	527	358
	251	171	545	484
	179	149	506	600
	221	218	626	659
	164	167	567	562
	221	181	596	457
	215	224	481	439
	178	225	379	444
	243	171	650	300
	277	183	571	462
	199	149	500	421
	229	167	449	576
	339	164	485	526
	285	193	649	572
	265	221	473	375
	226	196	404	376
	189	215	389	618
	179	199	569	549
	174	447	510	615
	243	166	534	179
	265	203	443	613
	163	211	556	538
	329	221	665	432
	232	195	507	535
	166	308	446	670
	199	154	629	461
	240	246	653	580
	200	172	515	492
	304	156	144	590
	303	174	443	539
	272	781	469	593
	168	186	530	583
	298	164	530	597
	438	422	425	567
	275	146	451	492
	266	175	508	461
	247	277	503	431
	224	222	523	526
	322	212	612	529
	250	341	490	570
	268	164	593	482
	222	179	583	601
	164	186	443	497
	149	203	410	449
	265	157	172	448
	175	152	465	424
	274	199	367	455
	211	167	451	592
	248	196	551	638
	321	198	415	578
	232	265	587	595
	270	166	538	654
	183	177	618	414
	177	181	469	484
	214	175	402	543
	261	203	156	573
	218	171	547	676
	232	163	605	602
	212	178	409	533
	224	181	511	470
	272	234	415	586
	174	182	605	647
	348	407	450	196
	174	172	640	537
	280	187	381	476
	205	164	542	519
	148	180	392	399
	251	172	473	497
	185	196	600	519
	196	175	453	587
	296	178	402	516
	162	216	487	427
	235	229	503	583
	223	168	537	523
	195	163	565	446
	259	174	444	491
	203	202	487	469
	279	160	512	414
	238	193	512	532
	241	236	540	547
	327	141	428	462
	166	257	418	611
	218	174	466	656
	338	172	525	459
	282	189	221	476
	263	199	529	487
	193	188	497	588
	178	266	601	458
	232	240	502	473
	294	226	483	591
	415	172	571	597
	269	203	566	590
	292	289	513	406
	182	230	583	586
	148	201	552	477
	202	163	585	606
	192	181	435	566
	205	189	496	720
	258	163	561	413
	171	170	584	643
	294	168	544	584
	283	176	505	574
	293	163	593	399
	193	226	530	482
	196	182	586	535
	251	212	472	555
	314	189	451	742
	209	224	533	662
	235	184	431	536
	251	173	502	484
	248	171	484	674
	224	173	570	526
	230	200	508	408
	241	193	575	460
	259	199	165	541
	203	148	576	507
	318	179	473	500
	277	314	545	314
	283	174	421	563
	183	186	563	556
	182	149	416	475
	153	179	534	471
	205	149	449	399
	196	172	528	451
	210	172	464	515
	185	195	508	469
	236	189	568	162
	173	163	542	548
	253	164	545	436
	238	511	460	545
	241	428	411	612
	191	155	458	466
	316	186	539	554
	196	141	652	636
	172	172	496	437
	203	193	462	516
	171	167	614	497
	346	199	533	431
	173	164	512	574
	213	149	537	530
	259	153	528	656
	230	324	527	523
	212	174	570	399
	199	753	512	156
	256	193	567	376
	293	181	523	398
	254	177	663	532
	381	161	443	451
	197	188	434	558
	263	138	433	419
	181	156	534	414
	277	163	611	640
	429	186	416	483
	246	175	490	766
	322	172	500	619
	251	173	498	653
	185	149	627	517
	287	218	461	656
	199	149	432	411
	269	189	473	504
	226	172	577	658
	192	195	532	469
	178	515	543	385
	202	185	435	552
	477	166	611	454
	224	167	649	851
	213	392	496	432
	215	160	518	483
	226	148	484	531
	181	163	573	510
	212	164	585	393
	287	171	517	557
	186	161	492	480
	311	256	515	185
	233	363	508	447
	271	174	442	529
	235	192	470	507
	193	224	703	456
	181	181	540	365
	256	161	501	608
	188	181	574	517
	172	160	452	629
	181	148	488	470
	171	163	411	358
	222	167	527	491
	213	227	163	506
	254	161	516	509
	226	230	515	441
	238	181	457	460
	181	256	527	404
	169	157	589	378
	397	152	498	341
	388	191	497	442
	277	302	537	561
	274	171	552	500
	238	226	505	600
	199	202	501	474
	215	211	594	479
	182	175	464	631
	279	137	473	547
	189	173	548	516
	212	185	488	526
	259	199	334	500
	253	192	547	477
	188	152	545	638
	185	211	464	420
	162	205	526	517
	172	179	646	436
	218	174	560	590
	305	202	413	595
	197	185	449	508
	174	177	515	637
	193	161	512	363
	192	139	552	453
	253	783	579	500
	280	148	492	630
	291	164	493	477
	293	173	539	469
	184	183	466	604
	196	188	463	531
	202	187	567	517
	258	156	500	487
	215	172	483	526
	202	615	535	470
	196	163	519	528
	227	152	446	453
	210	181	559	444
	280	156	507	430
	283	156	621	536
	174	167	433	419
	257	330	457	612
	318	157	536	409
	192	160	478	487
	180	189	406	543
	211	246	282	178
	231	156	631	522
	262	249	469	524
	199	408	705	495
	188	380	523	632
	174	193	428	667
	232	163	568	412
	195	303	569	459
	163	280	470	578
	187	186	596	517
	241	199	539	582
	194	164	507	555
	212	174	527	554
	176	145	527	420
	209	167	413	420
	253	196	196	473
	229	255	561	535
	235	149	490	613
	164	152	542	572
	178	246	589	399
	265	202	462	437
	272	174	500	631
	221	306	498	572
	236	182	527	523
	244	160	517	546
	218	193	490	424
	152	208	545	562
	296	182	618	542
	512	153	544	564
	188	185	473	609
	227	185	506	519
	193	161	617	614
	259	189	572	551
	221	171	457	590
	282	172	528	685
	206	202	416	562
	188	181	649	606
	152	149	482	512
	225	185	555	661
	238	175	524	473
	196	439	582	482
	249	208	628	558
	302	163	540	483
	241	167	640	462
	227	155	567	587
	221	420	402	565
	218	206	501	373
	221	161	545	147
	182	174	505	496
	249	203	493	667
	199	172	531	521
	224	196	547	343
	215	224	603	432
	343	167	509	556
	169	174	758	552
	167	157	503	541
	194	163	605	649
	457	172	499	497
	199	168	624	446
	224	157	528	708
	172	172	572	580
	240	165	575	528
	292	249	543	188
	226	220	195	535
	199	178	515	478
	218	157	483	558
	188	184	561	605
	278	174	538	437
	215	205	530	460
	217	202	336	454
	276	152	489	466
	193	159	434	483
	246	148	450	407
	236	145	513	532
	263	157	518	548
	205	229	380	590
	392	173	568	551
	189	164	596	558
	253	156	463	417
	262	149	553	469
	314	149	565	203
	244	199	478	509
	201	220	557	648
	275	171	552	664
	371	156	528	742
	241	192	460	481
	256	163	413	516
	221	266	472	430
	258	178	531	495
	209	149	534	473
	206	185	536	395
	301	164	547	506
	258	199	590	390
	215	174	586	655
	192	199	450	412
	205	149	486	457
	315	160	646	689
	275	342	477	545
	195	167	492	521
	163	172	506	425
	199	227	525	644
	185	170	534	697
	235	206	482	455
	231	148	171	174
	167	376	656	630
	238	211	406	461
	202	202	532	600
	216	185	523	503
	261	170	621	671
	227	148	425	478
	298	168	468	642
	329	157	552	398
	193	171	566	584
	208	469	509	584
	172	178	491	502
	187	215	526	674
	214	166	522	499
	236	153	476	471
	172	167	527	576
	161	169	626	535
	199	263	554	468
	277	508	375	493
	165	172	603	169
	224	153	425	500
	281	182	514	538
	199	193	481	540
	265	166	474	596
	308	397	614	575
	215	199	614	675
	186	222	563	590
	177	232	468	433
	230	188	653	610
	214	163	550	426
	221	181	730	443
	221	153	593	402
	215	180	674	494
	248	176	510	381
	209	161	631	688
	246	167	361	474
	203	218	656	267
	258	268	440	563
	182	219	555	483
	179	195	487	382
	168	147	498	395
	282	317	593	494
	203	196	542	667
	226	174	554	635
	176	251	662	626
	294	199	549	578
	212	184	535	497
	167	270	596	402
	176	189	492	541
	254	877	601	527
	162	227	606	556
	181	156	557	450
	236	189	494	553
	206	172	520	562
	206	256	474	490
	233	202	169	515
	195	169	558	614
	209	160	566	501
	199	167	602	516
	241	163	698	537
	227	171	529	584
	171	196	486	539
	353	226	603	374
	232	372	551	327
	199	137	253	576
	231	290	467	773
	254	176	559	535
	185	152	542	570
	294	174	596	489
	218	174	500	546
	203	152	565	436
	221	349	482	629
	164	193	505	571
	255	381	448	522
	261	177	473	519
	171	178	545	488
	219	145	551	510
	259	147	482	423
	437	218	453	470
	201	169	502	626
	274	236	481	680
	267	226	525	420
	248	199	484	475
	244	153	630	535
	190	168	508	494
	259	192	519	526
	196	176	615	589
	215	160	508	455
	161	216	518	514
	230	178	438	529
	168	188	558	505
	221	535	590	688
	221	172	588	431
	265	180	573	512
	294	156	494	453
	186	167	578	530
	250	167	529	608
	221	211	667	468
	314	267	466	530
	276	298	454	401
	251	178	617	538
	328	286	522	500
	226	249	466	492
	242	380	437	380
	205	172	600	619
	199	174	554	470
	193	172	558	582
	215	195	545	516
	254	161	467	485
	288	160	462	403
	203	175	544	594
	232	170	517	630
	224	163	415	391
	193	382	541	503
	226	162	505	508
	235	230	523	494
	291	168	458	447
	321	179	511	540
	238	172	498	469
	298	171	529	469
	203	576	626	647
	276	161	510	474
	218	284	576	424
	226	181	575	574
	163	171	530	518
	221	224	504	421
	221	175	483	561
	218	174	578	694
	368	205	482	359
	186	179	689	558
	237	175	557	432
	186	168	531	540
	233	221	563	610
	152	158	456	509
	206	179	154	472
	209	182	507	401
	181	189	538	710
	209	185	495	473
	195	263	446	452
	215	227	565	618
	341	183	557	575
	236	164	544	520
	237	592	523	478
	218	181	520	566
	229	178	492	409
	238	232	421	496
	296	149	504	563
	192	181	755	606
	238	199	467	444
	199	177	554	406
	243	172	480	554
	199	406	550	461
	251	157	568	557
	322	181	598	547
	164	183	503	522
	247	150	493	443
	258	165	456	544
	192	137	574	551
	218	172	552	445
	188	157	559	160
	207	160	467	546
	186	175	604	654
	196	172	497	532
	263	214	525	582
	157	189	647	623
	213	214	462	537
	372	186	487	637
	224	178	423	467
	286	378	610	478
	186	215	635	653
	180	175	457	615
	181	242	552	452
	168	188	707	565
	212	167	141	435
	224	199	363	542
	178	172	469	382
	261	149	543	622
	203	251	495	439
	426	186	448	587
	183	153	482	455
	212	183	531	566
	224	159	486	577
	172	153	457	381
	181	174	513	512
	192	151	485	611
	270	211	516	682
	341	189	560	561
	272	154	559	564
	296	171	549	466
	217	160	616	460
	182	429	621	532
	286	173	490	549
	239	230	157	459
	256	149	350	654
	192	163	489	451
	167	300	395	522
	437	157	623	685
	149	203	541	698
	167	148	359	449
	236	167	420	536
	215	157	492	536
	213	198	503	455
	202	221	525	481
	186	161	518	596
	202	161	538	398
	202	248	607	498
	332	208	617	465
	203	167	500	340
	164	379	491	577
	272	181	546	554
	313	423	515	535
	232	189	545	798
	232	168	571	551
	172	148	329	516
	167	232	514	611
	195	813	570	470
	218	168	611	488
	203	149	576	494
	173	192	549	614
	218	229	493	597
	246	168	550	605
	193	148	365	552
	391	199	550	482
	220	215	488	638
	315	139	489	569
	296	157	530	461
	189	168	629	532
	233	160	484	718
	174	188	590	144
	280	224	497	427
	208	208	508	383
	171	208	571	584
	171	192	531	412
	296	296	632	560
	197	188	580	418
	178	353	417	478
	282	236	626	439
	195	249	559	607
	322	272	567	560
	175	285	601	560
	202	215	481	504
	221	412	597	654
	221	171	514	441
	265	156	163	679
	202	288	510	415
	261	215	574	428
	184	170	529	472
	254	185	630	575
	406	149	423	441
	256	225	478	469
	223	163	403	759
	226	171	530	453
	172	188	566	175
	164	160	510	400
	167	160	470	449
	205	168	517	428
	179	157	418	547
	256	251	466	418
	175	212	549	466
	186	164	527	607
	206	172	528	679
	203	164	665	677
	319	306	483	446
	181	149	517	590
	424	178	428	405
	211	176	495	594
	199	161	472	336
	243	178	573	559
	364	216	480	566
	230	167	470	470
	179	175	516	507
	326	218	505	438
	227	224	532	482
	186	310	571	417
	168	207	664	378
	186	164	584	688
	188	164	516	628
	168	192	447	486
	352	161	555	514
	189	211	558	611
	168	165	535	597
	179	171	560	503
	256	157	476	579
	290	167	506	436
	280	342	480	558
	269	238	490	585
	148	215	620	383
	199	192	554	544
	456	163	481	611
	164	238	519	548
	160	138	668	473
	189	271	547	322
	296	157	470	671
	193	167	525	469
	168	216	505	520
	167	160	511	434
	236	253	447	382
	274	189	436	575
	185	234	516	718
	199	160	576	500
	301	315	488	502
	233	224	417	511
	165	185	578	708
	179	265	424	497
	427	227	445	148
	233	163	653	570
	226	182	610	572
	210	247	471	569
	343	199	686	629
	334	203	487	606
	208	256	552	522
	208	199	530	462
	186	160	576	528
	261	189	531	555
	220	161	410	448
	292	162	467	584
	190	195	433	521
	353	174	480	481
	164	258	547	522
	251	188	528	616
	232	154	557	438
	256	186	508	449
	253	146	400	641
	193	177	489	631
	248	152	490	617
	215	149	491	556
	200	338	505	571
	247	168	649	432
	352	202	477	529
	236	167	563	606
	261	332	559	537
	196	406	493	484
	235	211	457	500
	203	181	498	645
	179	174	413	655
	213	163	284	417
	270	229	490	472
	185	193	475	571
	212	229	432	392
	195	212	597	419
	212	175	616	465
	200	163	530	439
	233	179	588	572
	211	178	623	359
	199	186	424	523
	838	196	605	550
	233	164	460	592
	227	174	480	568
	298	176	533	513
	224	340	540	463
	468	161	553	664
	258	193	595	421
	253	207	584	637
	228	207	474	471
	171	277	555	443
	201	152	428	343
	241	268	462	506
	256	207	428	133
	211	199	490	431
	221	171	407	525
	224	178	486	500
	287	188	583	657
	244	209	540	465
	537	181	455	469
	193	212	594	492
	308	205	501	209
	381	259	472	635
	188	163	457	372
	221	175	614	514
	181	229	436	215
	202	369	490	572
	237	199	523	602
	345	167	463	637
	175	181	519	467
	246	207	536	469
	263	196	509	454
	227	174	535	689
	346	194	546	440
	193	172	554	565
	313	189	485	508
	259	183	444	427
	275	174	645	451
	369	164	643	558
	221	248	462	579
	313	175	636	526
	233	178	546	154
	256	164	429	521
	224	205	497	550
	221	178	529	524
	212	192	403	645
	296	233	530	619
	163	179	549	587
	215	179	563	481
	183	270	477	596
	396	209	453	682
	346	204	446	508
	241	203	390	588
	259	435	455	611
	193	195	404	641
	221	161	617	473
	309	174	544	710
	182	424	485	467
	224	173	520	470
	189	189	453	551
	224	211	587	506
	226	186	437	471
	261	421	476	671
	169	189	619	539
	333	172	559	454
	267	184	542	458
	175	168	372	457
	199	168	621	470
	164	208	502	833
	282	200	425	483
	161	224	604	735
	192	165	589	388
	199	185	538	462
	220	181	428	547
	215	181	465	565
	189	202	518	547
	328	164	468	760
	317	167	557	483
	306	165	548	379
	168	187	606	345
	233	196	453	494
	238	277	559	624
	224	172	585	675
	168	340	666	484
	192	185	482	449
	265	196	558	444
	197	230	567	462
	193	202	562	549
	171	195	495	546
	148	178	538	487
	242	170	464	462
	221	174	407	460
	229	221	591	566
	199	303	465	543
	199	207	593	441
	256	163	221	536
	259	188	152	454
	156	163	436	528
	183	224	527	604
	533	163	527	415
	193	377	434	596
	221	186	510	553
	160	215	506	607
	259	164	508	322
	178	232	442	453
	167	229	480	648
	199	251	499	647
	208	213	445	542
	207	174	646	240
	203	199	447	609
	160	305	549	396
	168	539	259	594
	205	203	502	517
	235	181	479	435
	209	163	477	501
	232	203	560	481
	167	188	632	411
	292	238	503	460
	188	199	440	728
	168	193	548	515
	251	201	568	635
	218	360	661	508
	242	186	474	553
	224	399	505	410
	209	186	457	497
	269	182	457	468
	246	318	377	476
	220	192	527	441
	195	182	469	463
	173	178	473	493
	179	180	354	465
	298	193	576	632
	250	164	491	575
	188	199	468	555
	293	221	638	567
	205	175	488	510
	259	209	492	318
	254	208	615	443
	255	164	609	514
	318	183	536	430
	196	195	582	555
	288	185	609	557
	166	203	559	399
	300	199	523	451
	294	175	589	585
	344	193	554	603
	193	250	414	586
	230	270	519	418
	189	231	573	185
	189	195	601	461
	224	178	553	420
	215	172	511	436
	175	226	553	608
	221	191	482	377
	199	208	615	607
	196	171	575	500
	178	169	461	507
	221	153	518	437
	288	566	574	596
	259	185	523	518
	437	174	523	535
	208	180	523	596
	259	153	533	438
	240	178	518	715
	173	215	545	509
	384	174	508	418
	199	267	547	483
	199	290	412	477
	149	293	536	552
	241	189	621	618
	267	188	555	542
	188	164	593	431
	408	161	526	684
	221	163	538	501
	392	182	461	425
	300	224	560	586
	317	202	506	398
	205	185	453	485
	222	164	580	683
	235	272	667	623
	276	199	576	553
	261	170	447	451
	218	187	527	515
	232	190	531	518
	203	195	569	520
	236	236	454	566
	167	199	532	478
	226	271	465	553
	212	171	173	401
	256	303	545	481
	212	186	573	538
	202	184	663	523
	192	294	476	553
	260	251	601	418
	229	175	488	400
	167	196	451	600
	221	175	524	454
	230	233	528	441
	185	195	580	505
	222	193	394	554
	292	189	532	448
	199	236	492	490
	258	178	532	551
	151	185	584	574
	212	432	562	397
	178	160	586	662
	188	157	543	462
	218	177	590	648
	189	167	491	382
	215	487	434	721
	196	424	610	583
	174	443	524	420
	172	182	548	462
	185	179	527	468
	248	413	451	456
	238	176	629	463
	195	161	452	470
	258	238	540	578
	195	224	457	700
	313	199	514	565
	325	336	410	609
	202	246	484	594
	203	208	448	566
	167	178	647	505
[truncated: 18,003 more rows]

## Sheet: Fig. 4c
replicate	Ara (%)	normalized mKO2 fluorescence (%)	normalized sfGFP fluorescence (%)	normalized mKate2 fluorescence (%)		Ara (%)	mean mKO2	sd mKO2	mean sfGFP	sd sfGFP	mean mKate2	sd mKate2
A	0.2	100	49.3895	17.5193		0.2	100	0	49.5344	3.41868	17.4028	2.65325
A	0.0667	93.983	48.0894	14.9425		0.0667	90.4578	4.71742	48.9927	4.67761	16.222	1.70939
A	0.0222	89.22	48.8546	17.1546		0.0222	90.2193	4.49318	50.1123	4.34191	19.8977	2.62944
A	0.00741	88.6242	50.7261	21.1593		0.00741	88.6991	4.03826	52.3134	2.86156	21.3118	0.268588
A	0.00247	81.8163	54.7581	22.5562		0.00247	80.1529	5.11105	57.8558	3.57999	23.5084	0.995995
A	0.000823	67.1251	69.5109	27.4994		0.000823	62.4626	6.3226	72.0866	3.56111	28.0502	1.09291
A	0.000274	49.3734	93.0456	29.6357		0.000274	44.5667	6.69188	95.229	2.60651	31.5895	1.83946
A	9.14e-05	34.7092	100	38.1849		9.14e-05	32.249	3.89682	100	0	39.8303	1.49751
A	3.05e-05	23.1491	66.8249	45.6585		3.05e-05	22.7205	2.70352	66.4567	2.14269	47.1979	1.78601
A	1.02e-05	18.4822	57.4162	74.8852		1.02e-05	19.2525	1.7734	57.996	5.19108	71.7557	2.71832
A	3.39e-06	17.6352	52.6708	84.1332		3.39e-06	17.7394	1.50715	51.8319	5.05016	84.0673	2.33553
A	1.13e-06	18.0781	51.3797	88.3421		1.13e-06	17.6288	1.72393	50.6126	5.49656	89.4506	1.0287
A	3.76e-07	17.4961	51.8381	89.926		3.76e-07	17.6748	2.04144	51.0473	5.75661	92.1817	3.43304
A	1.25e-07	18.4787	52.7311	96.8619		1.25e-07	18.2323	2.2448	51.3621	6.39206	96.9289	0.949255
A	4.18e-08	18.6086	52.9077	92.6439		4.18e-08	18.6048	1.91981	51.4129	6.75786	96.569	3.70284
A	0	19.491	52.6864	100		0	19.1581	1.79174	50.5452	6.62568	99.6286	0.643262
B	0.2	100	53.0232	19.9959
B	0.0667	85.0988	54.0561	18.1634
B	0.0222	86.3098	54.9443	22.3964
B	0.00741	84.6988	55.6168	21.1542
B	0.00247	74.4174	61.7752	24.5431
B	0.000823	55.2661	76.1504	29.3089
B	0.000274	36.9237	98.1147	33.288
B	9.14e-05	27.7561	100	41.1135
B	3.05e-05	19.8283	68.3915	46.779
B	1.02e-05	17.9944	63.4527	70.4008
B	3.39e-06	16.287	56.4101	81.6995
B	1.13e-06	15.7247	55.6853	89.635
B	3.76e-07	15.7285	56.3676	90.4865
B	1.25e-07	15.8744	56.9587	96.0148
B	4.18e-08	16.6831	57.2982	100
B	0	17.2233	55.8356	98.8858
C	0.2	100	46.1904	14.6933
C	0.0667	92.2914	44.8327	15.5602
C	0.0222	95.1279	46.5382	20.142
C	0.00741	92.7743	50.5973	21.6219
C	0.00247	84.2251	57.0342	23.4258
C	0.000823	64.9966	70.5986	27.3422
C	0.000274	47.4028	94.5268	31.8447
C	9.14e-05	34.2817	100	40.1925
C	3.05e-05	25.1842	64.1538	49.1561
C	1.02e-05	21.2808	53.1192	69.9811
C	3.39e-06	19.2959	46.4149	86.3691
C	1.13e-06	19.0836	44.7728	90.3746
C	3.76e-07	19.7997	44.9361	96.1326
C	1.25e-07	20.3436	44.3964	97.9098
C	4.18e-08	20.5227	44.0328	97.0631
C	0	20.76	43.1137	100

## Sheet: Fig. 4d
Merge								mKO2								sfGFP								mKate2

## Sheet: Fig. 4f
replicate	Ara (%)	normalized sfGFP fluorescence (%)	normalized mKate2 fluorescence (%)		Ara (%)	mean sfGFP	sd sfGFP	mean mKate2	sd mKate2
A	0.2	56.8733	59.9309		0.2	53.6375	2.98277	52.962	7.20828
A	0.0667	52.5582	54.4415		0.0667	52.6902	0.516279	50.1058	5.06436
A	0.0222	57.4354	56.5681		0.0222	54.0438	3.00749	53.1526	5.19211
A	0.00741	56.3388	60.0378		0.00741	56.3414	2.49553	56.8019	6.46433
A	0.00247	62.8202	65.3032		0.00247	61.1391	3.43495	61.4378	4.37941
A	0.000823	72.5834	69.1674		0.000823	70.5025	5.2868	68.3756	1.34807
A	0.000274	82.8556	82.5942		0.000274	82.6006	4.60975	79.8513	4.01131
A	9.14e-05	100	100		9.14e-05	100	0	100	0
A	3.05e-05	71.3246	68.8325		3.05e-05	72.6062	2.02902	70.3243	6.90896
A	1.02e-05	39.047	54.4932		1.02e-05	42.4725	4.62642	51.9883	7.07983
A	3.39e-06	28.0725	48.3947		3.39e-06	33.5782	7.78548	50.2969	4.01269
A	1.13e-06	26.645	51.8794		1.13e-06	33.2337	6.52576	49.1007	5.8902
A	3.76e-07	30.7192	53.593		3.76e-07	34.1853	5.56516	48.9769	9.55771
A	1.25e-07	30.3031	56.519		1.25e-07	34.5731	5.14722	52.5885	5.14023
A	4.18e-08	30.6455	57.734		4.18e-08	34.1858	4.89362	54.6978	3.78122
A	0	28.7553	58.4578		0	33.8724	4.99649	58.2496	4.24103
B	0.2	50.9978	45.5361
B	0.0667	53.2597	44.5396
B	0.0222	52.9941	47.1777
B	0.00741	58.8382	49.3586
B	0.00247	63.4098	56.6814
B	0.000823	74.4322	66.819
B	0.000274	87.0776	75.2475
B	9.14e-05	100	100
B	3.05e-05	71.5484	64.2832
B	1.02e-05	40.6352	43.9965
B	3.39e-06	30.1764	47.5891
B	1.13e-06	33.3617	42.3351
B	3.76e-07	31.2321	37.9873
B	1.25e-07	33.1277	46.7716
B	4.18e-08	32.1418	50.4624
B	0	34.123	53.9083
C	0.2	53.0414	53.4189
C	0.0667	52.2528	51.3363
C	0.0222	51.7018	55.712
C	0.00741	53.8472	61.0092
C	0.00247	57.1874	62.3287
C	0.000823	64.4919	69.1403
C	0.000274	77.8687	81.7122
C	9.14e-05	100	100
C	3.05e-05	74.9455	77.8573
C	1.02e-05	47.7353	57.4751
C	3.39e-06	42.4856	54.907
C	1.13e-06	39.6946	53.0875
C	3.76e-07	40.6045	55.3503
C	1.25e-07	40.2885	54.475
C	4.18e-08	39.77	55.8971
C	0	38.7388	62.3827

## Sheet: Fig. 4h
replicate	Ara (%)	normalized sfGFP fluorescence (%)	normalized mKate2 fluorescence (%)		Ara (%)	mean sfGFP	sd sfGFP	mean mKate2	sd mKate2
A	0.2	100	51.4292		0.2	100	0	50.1427	1.87242
A	0.0667	91.4458	50.5901		0.0667	93.8364	2.28485	50.9272	4.8859
A	0.0222	87.3786	53.2579		0.0222	89.1035	1.54454	52.2423	5.20018
A	0.00741	84.853	54.2556		0.00741	88.2718	3.3107	53.6722	5.32512
A	0.00247	78.7465	55.0148		0.00247	82.1573	3.12221	58.2624	11.008
A	0.000823	68.7445	62.5207		0.000823	75.7871	6.30459	67.537	9.2513
A	0.000274	58.757	79.6733		0.000274	64.2073	4.7443	83.0507	4.10085
A	9.14e-05	47.2706	100		9.14e-05	49.1985	2.89813	100	0
A	3.05e-05	19.6401	78.929		3.05e-05	20.6842	2.50664	69.094	8.52995
A	1.02e-05	11.1789	63.4248		1.02e-05	9.02226	2.05984	57.6148	5.03322
A	3.39e-06	10.45	58.2685		3.39e-06	6.94413	3.04162	60.0667	2.37042
A	1.13e-06	9.74082	60.2565		1.13e-06	7.48116	2.1437	59.0032	1.31744
A	3.76e-07	9.53621	59.1521		3.76e-07	6.27336	2.84599	62.7378	7.41095
A	1.25e-07	9.58297	68.2314		1.25e-07	5.65193	3.4442	65.8297	3.61948
A	4.18e-08	9.60732	66.382		4.18e-08	6.0235	3.13182	67.2095	1.23984
A	0	9.28266	68.4026		0	5.68899	3.14808	68.554	0.938092
B	0.2	100	51.0044
B	0.0667	95.9983	55.9729
B	0.0222	89.5732	56.8598
B	0.00741	91.4626	58.6816
B	0.00247	82.8511	70.5288
B	0.000823	80.9052	78.213
B	0.000274	67.4116	87.6138
B	9.14e-05	52.5314	100
B	3.05e-05	23.5442	63.7133
B	1.02e-05	8.81259	54.8349
B	3.39e-06	5.37309	62.7529
B	1.13e-06	7.2265	57.6298
B	3.76e-07	4.98109	71.2596
B	1.25e-07	4.20854	67.5909
B	4.18e-08	4.65052	68.635
B	0	4.36604	69.5586
C	0.2	100	47.9946
C	0.0667	94.0652	46.2185
C	0.0222	90.3586	46.6093
C	0.00741	88.4997	48.0794
C	0.00247	84.8742	49.2436
C	0.000823	77.7115	61.8773
C	0.000274	66.4532	81.8651
C	9.14e-05	47.7937	100
C	3.05e-05	18.8685	64.6397
C	1.02e-05	7.07528	54.5846
C	3.39e-06	5.00929	59.1788
C	1.13e-06	5.47617	59.1233
C	3.76e-07	4.30278	57.8016
C	1.25e-07	3.16426	61.6666
C	4.18e-08	3.81265	66.6115
C	0	3.41827	67.7008

## Sheet: Fig. 5
time (min)	normalized mCitrine fluorescence (%)	normalized Cerulean fluorescence (%)	normalized mCherry fluorescence (%)
1210	48.8354	11.1918	28.2677
1220	55.3852	10.4007	24.9061
1230	56.8125	9.65073	21.8797
1240	57.0322	10.7655	22.5973
1250	61.187	12.5276	21.2556
1260	62.7753	14.2756	18.3656
1270	63.6434	17.5172	16.0532
1280	66.8311	22.322	16.6599
1290	71.4298	26.6264	15.8013
1300	73.6141	30.3575	13.1424
1310	75.5094	33.307	13.5907
1320	77.1565	37.2055	11.803
1330	68.5317	37.6618	11.5558
1340	64.552	41.014	12.6166
1350	60.8594	43.0477	13.6242
1360	55.1725	45.3278	12.7252
1370	53.827	52.7332	13.8345
1380	54.6093	58.5281	14.1731
1390	50.3642	67.5393	13.2533
1400	46.94	77.1427	14.1512
1410	40.7329	80.5943	14.5961
1420	35.3059	86.6545	15.3148
1430	30.218	92.0167	16.2208
1440	26.6083	94.8604	18.1136
1450	24.8895	100	20.8778
1460	20.438	95.4415	21.5411
1470	17.4511	89.6498	22.1651
1480	14.2916	80.2738	21.7745
1490	12.3412	79.3027	23.0583
1500	10.554	75.8195	23.5264
1510	7.98047	57.0723	19.2415
1520	8.18384	62.7108	22.655
1530	7.93177	65.7803	26.3321
1540	6.45428	62.9855	26.3968
1550	5.43483	62.6176	29.9109
1560	4.47524	61.0623	33.8641
1570	4.51316	59.6634	38.2172
1580	4.08969	53.0016	41.239
1590	3.7179	46.7599	42.3102
1600	3.7878	42.4556	44.73
1610	3.93428	39.3356	48.971
1620	3.93986	35.2302	51.3514
1630	3.91012	30.9022	52.8444
1640	4.04173	25.3126	51.1793
1650	4.68604	23.541	50.962
1660	5.56904	20.5741	49.7175
1670	7.03724	19.5194	48.0765
1680	8.19053	17.0814	43.8483
1690	9.83905	14.2092	38.4113
1700	11.4772	13.5255	35.6911
1710	12.8684	13.7087	35.6795
1720	14.4411	12.2024	34.2166
1730	15.3962	11.4145	33.9312
1740	16.925	11.2518	33.8768
1750	19.2305	11.4034	33.4366
1760	21.3069	11.8487	34.3564
1770	25.829	12.605	31.7748
1780	30.0585	14.5787	33.2667
1790	35.1661	15.8135	30.3292
1800	36.8061	16.2209	30.6678
1810	36.4808	15.9035	31.2849
1820	38.6974	15.9509	29.2048
1830	42.2417	19.5667	28.9576
1840	45.0141	22.8905	28.2642
1850	48.8818	24.6684	26.532
1860	47.3397	23.091	22.1882
1870	45.9837	23.1352	19.6898
1880	45.4365	26.5632	19.3813
1890	44.5152	31.2101	19.4691
1900	40.914	33.9907	17.5093
1910	38.4379	36.4018	15.5887
1920	35.684	39.5298	14.7879
1930	33.0503	41.5556	14.0749
1940	29.8566	44.5273	13.0557
1950	28.4115	49.6732	14.3153
1960	27.2318	54.1969	14.0229
1970	27.937	60.576	15.9319
1980	25.9331	63.314	17.5081
1990	24.7285	62.2782	17.418
2000	24.7415	66.6235	19.4252
2010	22.4334	68.2088	20.5692
2020	20.9749	72.6647	23.0075
2030	18.6955	72.4752	23.1577
2040	18.6122	77.0953	25.2597
2050	17.7299	77.3274	28.0712
2060	16.7398	75.7105	31.7656
2070	15.2984	74.2026	35.3502
2080	14.2418	72.7373	38.2958
2090	13.113	71.9415	43.2428
2100	12.3624	73.0073	48.6497
2110	12.4728	76.8474	55.3278
2120	12.3208	76.4779	59.9304
2130	12.1482	77.6179	63.8155
2140	11.9144	78.8653	70.1815
2150	10.5559	74.6684	72.6776
2160	9.49106	75.3347	78.036
2170	9.54385	75.7848	80.2512
2180	7.80908	68.1551	78.6866
2190	8.95047	68.5972	90.3486
2200	9.3732	64.9687	92.3605
2210	8.65416	60.4371	88.8591
2220	8.32921	56.2591	88.3934
2230	8.29947	51.5679	86.5872
2240	8.12027	43.0999	75.9987
2250	8.58054	40.144	75.6578
2260	9.43454	37.7029	77.1855
2270	7.03873	19.6899	63.3232
2280	9.02632	15.3935	64.5758
2290	11.276	15.2798	63.5023
2300	14.0187	15.2466	66.352
2310	16.1639	14.0987	68.5175
2320	17.534	11.8834	66.5496
2330	18.868	11.6402	68.4285
2340	20.8109	7.91543	64.4926
2350	19.9205	5.7238	61.1299
2360	20.824	4.54904	61.1646
2370	24.2589	2.96217	59.8091
2380	26.4495	2.98743	57.9983
2390	26.5867	1.57898	53.1992
2400	29.2617	1.74635	54.1502
2410	32.874	2.02425	51.0961
2420	37.2125	2.87217	50.0017
2430	43.6716	4.75273	44.6688
2440	49.9307	6.25434	34.9943
2450	54.2955	6.59698	31.1936
2460	56.2637	5.49485	29.5781
2470	61.1193	6.39803	28.5693
2480	66.3526	6.95541	26.2882
2490	74.1651	8.02438	26.2951
2500	76.7456	9.31125	26.0617
2510	84.1807	12.6887	26.6811
2520	88.9407	14.3514	26.4904
2530	91.1823	16.2446	25.4874
2540	95.2708	20.8346	26.3887
2550	93.497	19.5746	25.2967
2560	97.5302	22.4073	25.9565
2570	96.4249	22.292	25.4666
2580	96.6877	25.1421	25.2285
2590	95.356	26.5569	24.9269
2600	94.0681	27.7885	24.118
2610	88.6868	27.7174	24.2185
2620	84.989	31.0664	23.8915
2630	84.5439	33.8786	24.8391
2640	81.0071	36.5613	25.1499
2650	76.7635	40.5593	25.1638
2660	69.0541	41.614	24.393
2670	65.0305	46.2926	24.1689
2680	56.5106	46.5436	23.1369
2690	55.8276	53.1327	24.5594
2700	53.675	58.9844	26.1299
2710	50.5542	63.7766	27.5998
2720	49.7355	70.0531	29.5931
2730	46.1585	75.0332	29.0639
2740	42.5042	77.3479	29.5908
2750	40.4723	77.7206	29.7792
2760	39.9098	84.3065	32.5109
2770	38.4643	90.2861	35.022
2780	35.2353	92.0483	35.8286
2790	32.0933	95.6704	37.0859
2800	29.3327	91.5698	38.7788
2810	27.8092	91.993	40.9189
2820	26.0941	89.3577	41.6643
2830	24.7181	90.4377	45.0605
2840	23.2209	91.2603	48.0222
2850	21.8635	94.3915	52.1569
2860	20.5886	94.2367	55.5554
2870	19.8357	95.6862	60.9289
2880	18.823	93.8641	63.3914
2890	18.4891	94.8478	68.0715
2900	17.5422	91.9804	71.6457
2910	16.9834	91.1088	77.2987
2920	16.6079	85.3644	83.4845
2930	15.1203	74.2137	84.2507
2940	13.7622	66.1024	82.9899
2950	13.7321	61.5739	86.7386
2960	15.0159	56.0917	88.7066
2970	15.7334	45.0704	86.1423
2980	16.3123	41.1103	86.3896
2990	19.1096	38.8161	88.8568
3000	21.6527	39.1145	88.138
3010	22.4807	39.1856	83.5331
3020	25.313	39.8124	79.2493
3030	29.8711	43.8578	84.1952
3040	30.0451	44.9125	88.9019
3050	32.3495	43.8736	87.5579
3060	36.1358	43.4725	88.4593
3070	39.9496	45.8789	92.7361
3080	44.2932	46.3952	93.2445
3090	49.4745	45.6231	94.4452
3100	52.4484	41.573	92.1213
3110	58.0468	42.8788	100
3120	64.8138	41.993	94.7791
3130	69.8251	39.7824	85.3635
3140	74.371	41.513	91.2303
3150	79.9003	42.2946	84.0126
3160	82.6106	41.6867	76.6031
3170	83.5416	41.0235	76.3731
3180	85.3541	42.5425	80.2894
3190	85.8311	39.0924	70.3965
3200	87.4569	37.7061	66.7599
3210	85.8831	35.0834	47.4525
3220	87.4134	37.6524	47.3012
3230	87.4829	37.6713	48.6358
3240	82.9601	35.6881	45.5886
3250	79.3571	35.1765	44.6087
3260	77.822	37.6934	45.5377
3270	74.21	39.2471	45.7273
3280	69.1228	39.5629	41.2332
3290	66.8029	42.9088	41.9185
3300	62.5444	42.2646	40.3215
3310	58.4131	38.9092	37.7365
3320	55.6927	39.675	38.4437
3330	53.8107	39.9498	39.6397
3340	47.7761	37.5071	37.5781
3350	46.6057	36.7366	38.1097
3360	45.638	39.3877	40.652
3370	43.2299	36.9071	40.3608
3380	42.7547	37.2545	42.0063
3390	43.0678	39.0798	43.4982
3400	42.2733	38.3171	41.5903
3410	41.9353	39.0245	41.8792
3420	43.1526	41.5319	41.7209
3430	43.2693	42.4177	43.6599
3440	43.1734	43.1314	42.4223
3450	42.6521	43.7978	40.578
3460	40.6649	44.0646	39.4097
3470	40.5519	46.9431	40.1262
3480	39.8801	51.4827	40.2914
3490	40.6047	57.7338	43.2786
3500	40.8865	62.9729	45.1495
3510	40.2466	67.593	45.3124
3520	38.3762	68.8736	46.0196
3530	38.0538	71.6052	47.5346
3540	31.5865	64.5708	45.6129
3550	28.2516	61.806	43.8067
3560	28.1315	64.8108	46.9094
3570	24.8259	63.674	45.2951
3580	22.3736	65.8293	45.6001
3590	20.5473	66.5698	47.1948
3600	17.2306	63.7734	47.5554
3610	15.9952	66.8304	49.9058
3620	15.0687	66.8714	54.2103
3630	15.0932	71.4457	60.0356
3640	15.0006	73.6626	65.2946
3650	13.8908	72.2794	68.6446
3660	12.6003	64.8945	70.2301
3670	12.7182	63.055	73.5685
3680	12.3379	60.7308	74.7599
3690	12.4825	54.8301	75.8878
3700	11.9664	48.301	73.8332
3710	12.259	45.6562	76.5141
3720	12.529	43.8246	79.8757
3730	13.6953	40.114	81.8367
3740	12.9829	33.2391	79.4781
3750	14.4541	30.7254	82.3301
3760	16.1141	28.5653	78.274
3770	18.5308	27.1	79.1338
3780	21.6051	27.8532	83.3493
3790	22.1252	22.5857	70.0267
3800	25.1601	21.4868	65.8285
3810	27.8895	16.6851	56.9733
3820	32.3732	15.5909	51.5433
3830	38.2769	16.3503	50.724
3840	43.8694	16.7861	48.6902
3850	50.9371	16.2461	45.3159
3860	59.7913	17.473	43.6345
3870	64.0802	16.4151	39.4675
3880	69.7783	16.3393	36.0678
3890	76.4036	18.1267	35.9546
3900	80.3189	18.2862	35.1965
3910	85.7076	20.0404	37.1517
3920	90.5629	22.2257	35.2635
3930	93.9963	24.4584	35.4022
3940	98.611	27.5248	35.6738
3950	100	29.5759	36.2712
3960	96.0579	29.4669	33.7174
3970	96.6743	32.6075	33.0691
3980	94.2982	34.6349	31.2814
3990	92.788	37.0239	31.1208
4000	90.5956	40.0461	31.9817
4010	85.4154	40.8688	32.5063
4020	85.3054	46.1094	38.1744
4030	82.1682	48.3579	34.6199
4040	86.5289	56.3807	37.0593
4050	79.45	57.6723	36.7993
4060	78.1722	62.8482	36.3775
4070	73.517	68.2656	37.488
4080	67.03	71.3178	39.7633
4090	63.7334	75.169	43.1677
4100	59.7255	76.71	43.7975
4110	55.4413	78.2685	46.0543
4120	49.4232	79.2869	46.1433
4130	46.3265	81.5401	46.3062
4140	45.042	83.3039	47.3023
4150	42.1684	82.208	49.996
4160	37.5601	78.1406	42.1057
4170	35.5643	79.9912	41.8411
4180	32.6677	82.2696	43.2959
4190	28.3185	82.3896	44.0239
4200	23.9645	74.6495	43.913
4210	23.3391	78.1027	47.642
4220	21.5798	76.4669	50.1439
4230	19.1777	69.6188	50.4755
4240	17.9534	66.9693	51.4231
4250	16.7179	64.3577	54.1583
4260	15.5423	61.7997	57.9116
4270	14.4496	59.6792	60.8341
4280	13.2748	56.5922	62.2855
4290	12.4843	53.9411	63.9287
4300	10.3034	44.2809	60.3314
4310	10.3741	42.6672	63.2319
4320	9.63494	38.4561	64.0847
4330	8.96572	34.8134	67.5029

## Sheet: Supp. Fig. 1
replicate	Ara (%)	Ara level	normalized mKO2 fluorescence (%)	normalized sfGFP fluorescence (%)	normalized mKate2 fluorescence (%)	guess on employed Ara based on fluorescet circuit output		Ara (%)	Ara level	mean mKO2	sd mKO2	mean sfGFP	sd sfGFP	mean mKate2	sd mKate2	consensus guess on employed Ara based on fluorescet circuit output
A	0.01	High	81.8301	38.0882	16.1476	High		0.01	High	80.501	1.89916	41.3725	3.12625	14.9647	1.05308	High
A	0.0001	Medium	26.4852	93.6143	26.2348	Medium		0.0001	Medium	25.2316	1.15361	95.6142	2.01579	24.2045	1.76461	Medium
A	0.0001	Medium	25.8012	93.2275	25.5684	Medium		0.0001	Medium	25.4472	0.715262	97.3982	3.64866	24.0958	1.38356	Medium
A	0	Low	10.849	53.9888	97.2848	Low		0	Low	10.482	0.583324	56.4491	2.94482	92.169	4.7069	Low
A	0.2	High	99.0919	35.89	18.5243	High		0.2	High	98.2372	1.53952	40.2886	4.69604	17.8949	0.860758	High
A	1e-06	Low	11.3087	52.2048	92.2113	Low		1e-06	Low	11.5158	0.519868	55.3508	4.06146	95.0446	3.78529	Low
A	0	Low	12.0564	51.677	99.2086	Low		0	Low	11.8885	0.915971	54.4609	3.92648	98.6062	1.77347	Low
A	1e-06	Low	12.1901	52.0734	95.4097	Low		1e-06	Low	11.8886	0.837747	54.1421	3.35537	94.7918	3.51876	Low
A	0.2	High	90.2136	36.6521	15.5441	High		0.2	High	88.7663	1.91436	38.6303	2.72722	14.5174	0.891101	High
A	0.01	High	81.4619	40.2746	18.5382	High		0.01	High	80.5996	1.73487	42.3099	3.05274	16.5035	1.78898	High
A	0.0001	Medium	26.7214	100	24.5867	Medium		0.0001	Medium	25.2892	1.24151	98.7103	2.23377	25.3683	1.00019	Medium
A	0.01	High	83.9811	39.7949	15.882	High		0.01	High	83.7209	1.283	42.6547	3.56455	16.0123	0.124427	High
A	0	Low	10.7672	56.733	100	Low		0	Low	10.9423	0.588517	56.5922	0.127146	96.0185	4.14418	Low
A	0.01	High	85.5962	39.8926	15.9773	High		0.01	High	86.2943	1.2158	42.6572	3.92496	16.0885	0.103148	High
A	1e-06	Low	11.3009	55.7527	99.5711	Low		1e-06	Low	11.7686	0.982542	55.6978	1.09912	98.6933	1.904	Low
A	0.2	High	100	37.0103	18.169	High		0.2	High	100	0	39.3372	3.72007	16.6253	1.41462	High
B	0.01	High	78.3258	44.3121	14.1294	High
B	0.0001	Medium	24.2147	95.5828	23.0398	Medium
B	0.0001	Medium	24.624	98.967	22.823	Medium
B	0	Low	9.80933	55.6464	91.2006	Low
B	0.2	High	96.4599	45.2342	18.2464	High
B	1e-06	Low	11.1314	53.9118	99.3436	Low
B	0	Low	10.9002	52.7537	96.61	Low
B	1e-06	Low	10.9418	52.3393	97.9608	Low
B	0.2	High	86.5957	41.7413	13.9452	High
B	0.01	High	78.6025	45.82	15.795	High
B	0.0001	Medium	24.6288	100	25.0229	Medium
B	0.01	High	82.3278	46.6482	16.1299	High
B	0	Low	10.4611	56.5578	96.3266	Low
B	0.01	High	85.5886	47.1497	16.107	High
B	1e-06	Low	11.1073	54.5723	100	Low
B	0.2	High	100	43.6276	16.316	High
C	0.01	High	81.3471	41.7172	14.6169	High
C	0.0001	Medium	24.9949	97.6455	23.3389	Medium
C	0.0001	Medium	25.9165	100	23.896	Medium
C	0	Low	10.7875	59.712	88.0216	Low
C	0.2	High	99.1597	39.7415	16.914	High
C	1e-06	Low	12.1073	59.9359	93.5789	Low
C	0	Low	12.7089	58.952	100	Low
C	1e-06	Low	12.5339	58.0135	91.0051	Low
C	0.2	High	89.4897	37.4974	14.063	High
C	0.01	High	81.7344	40.835	15.1773	High
C	0.0001	Medium	24.5175	96.131	26.4955	Medium
C	0.01	High	84.8539	41.5211	16.025	High
C	0	Low	11.5984	56.4858	91.7288	Low
C	0.01	High	87.6982	40.9294	16.1811	High
C	1e-06	Low	12.8976	56.7684	96.5087	Low
C	0.2	High	100	37.3736	15.3909	High

[truncated: 6 more sheets: Supp. Fig. 2a, Supp. Fig. 2b, Supp. Fig. 2c, Supp. Fig. 3, Supp. Fig. 4, Supp. Fig. 6]
